# Supplementary material for: Association between Cardiovascular Disease Risk Factors and Cardiorespiratory Fitness in Firefighters: A Systematic Review and Meta-Analysis
Source: Int J Environ Res Public Health. 2023 Feb 5;20(4):2816. doi: 10.3390/ijerph20042816 (PMC9957465; doi:10.3390/ijerph20042816)
Supplement: Supplementary file 1 [file ijerph-20-02816-s001.zip]

Archive with 5 entries (5 files):
- 1. Supplementary File S1.pdf
- 2. Supplementary File S2_eligbility screening.pdf
- 3. Supplementary File S3_Data Extraction Sheets.pdf
- 4. Supplementary File S4_critical appraisal of studies.pdf
- 5. Supplementary File S5_Forest Plot and Eggers test for publication Bias.pdf
